# Supplementary material for: A Novel Electrochemical Sensor Based on Ti3C2Tx MXene/Mesoporous Hollow Carbon Sphere Hybrid to Detect Bisphenol A
Source: Molecules. 2025 Oct 5;30(19):3992. doi: 10.3390/molecules30193992 (PMC12526333; doi:10.3390/molecules30193992)
Supplement: Supplementary file 1 [file molecules-30-03992-s001.zip]

Archive with 1 entries (1 files):
- molecules-3884643-supplementary.pdf
